# Supplementary material for: Dual-Phase Immunomodulation by the Bovine β-Casein Peptide KEMPFPK: Insights into Potential TLR Interaction and Gut Microbiota-Mediated Effects
Source: Foods. 2026 Mar 19;15(6):1080. doi: 10.3390/foods15061080 (PMC13025458; doi:10.3390/foods15061080)
Supplement: Supplementary file 1 [file foods-15-01080-s001.zip]

Archive with 1 entries (1 files):
- foods-4144552-supplementary.pdf
